# Supplementary material for: Using CRISPR-Kill for organ specific cell elimination by cleavage of tandem repeats
Source: Nat Commun. 2022 Mar 21;13:1502. doi: 10.1038/s41467-022-29130-w (PMC8938420; doi:10.1038/s41467-022-29130-w)
Supplement: Supplementary file 3 — Source Data [file 41467_2022_29130_MOESM3_ESM.xlsx]

## Sheet: Fig. 1
	IGS line	WT line	IGS line [%]	WT line [%]	difference [%]	relative amount
Total reads	593899	569030
Reads Ins	1451	22	0.24	0	0.24	3.86
Reads InDel	343	104	0.06	0.02	0.04	0.63
Reads Del	176447	135169	29.71	23.75	5.96	95.51
Deletion size
1-10 bp	174316	135163	29.35	23.75	5.6	93.99
11-50 bp	2023	6	0.34	0	0.34	5.7
> 50 bp	108	0	0.02	0	0.02	0.31
Deletion pattern (1-10 bp)
1 bp MH	1172	28	0.19	0	0.19	3.4
2 bp MH	400	0	0.07	0	0.07	1.2
4 bp MH	35	0	0.006	0	0.006	0.1
Without MH	172665	135135	29.07	23.75	5.32	95.3

## Sheet: Fig. 2, 3, 5; Supp. Fig. 4
Line name	surviving seedlings	total amount of seeds	relative amount [%]
Ubi-SaCas9-IGS
Col-0::pDe-SaCas9-ADH1	402	11778	3.41
	166	5494	3.02
	187	6414	2.92
Col-0::pDe-SaCas9-IGS	40	6199	0.65
	29	7253	0.4
	46	8365	0.55
ku70-1::pDe-SaCas9-ADH1	202	5930	3.41
	135	6944	1.94
	166	5205	3.19
ku70-1::pDe-SaCas9-IGS	1	5853	0.02
	1	6035	0.02
	10	6465	0.15
lig4-5::pDe-SaCas9-ADH1	404	7518	5.37
	106	8735	1.21
	290	6451	4.5
lig4-5::pDe-SaCas9-IGS	4	6357	0.06
	7	7795	0.09
	1	7549	0.01
rad54-1::pDe-SaCas9-ADH1	32	7385	0.43
	175	7921	2.21
	488	9060	5.39
rad54-1::pDe-SaCas9-IGS	11	8189	0.13
	36	6759	0.53
	62	7297	0.85
Ubi-SaCas9-ITS
Col-0::pDe-SaCas9-ADH1	291	9976	2.917
	283	9412	3.007
	287	8378	3.426
Col-0::pDe-SaCas9-ITS1-1	18	8112	0.222
	4	10820	0.037
	6	8220	0.073
Col-0::pDe-SaCas9-ITS1-2	30	10559	0.284
	6	9038	0.066
	2	8470	0.024
Col-0::pDe-SaCas9-ITS2-1	3	5683	0.053
	2	8894	0.022
	1	6267	0.016
Ubi-SaCas9-Cen
Col-0::pDe-SaCas9-Cen	26	4567	0.569
	39	5030	0.775
	30	4338	0.692
Ubi-dCas9
Ubi-dCas9-ADH1	155	6190	2.504
	239	7901	3.025
	325	7168	4.534
Ubi-dCas9-ITS2-1	147	8068	1.822
	221	6968	3.172
	390	8759	4.453
pAP1-SaCas9-
Col-0::pAP1-SaCas9-ADH1	226	6625	3.41
	120	3921	3.06
	126	4416	2.85
Col-0::pAP1-SaCas9-ITS2-1	105	4326	2.43
	127	5777	2.2
	137	5346	2.56
Col-0::pAP1-SaCas9-Cen	136	4238	3.21
	162	5204	3.11
	161	5280	3.05
pXPP-SaCas9-
Col-0::pXPP-SaCas9-ADH1	286	5982	4.78
	321	4802	6.68
	447	5595	7.99
Col-0::pXPP-SaCas9-ITS2-1	140	5499	2.55
	261	5369	4.86
	310	6508	4.76
Col-0::pXPP-SaCas9-Cen	106	4885	2.17
	187	10507	1.78
	132	9280	1.422

## Sheet: Fig. 4
		Total	wild type	modified	Deletions	Insertions	InDels
ADH1	Reads	248374	82798	165576	95763	68640	1173
AP1-SaCas9-ADH1 # 81	Reads	33551	33500	51	51	0	0
AP1-SaCas9-ADH1 # 82	Reads	36185	36126	59	59	0	0
AP1-SaCas9-ITS2-1 # 1	Reads	37407	37291	116	100	16	0
AP1-SaCas9-ITS2-1 # 2	Reads	32711	32386	325	301	24	0
AP1-SaCas9-ITS2-1 # 3	Reads	32673	32586	87	85	2	0
AP1-SaCas9-ITS2-1 # 4	Reads	48540	48118	422	389	29	4
AP1-SaCas9-ITS2-1 # 5	Reads	58463	58365	98	98	0	0
AP1-SaCas9-ITS2-1 # 26	Reads	38215	37502	713	668	37	8
AP1-SaCas9-ITS2-1 # 27	Reads	40852	39976	876	820	56	0
AP1-SaCas9-ITS2-1 # 28	Reads	59228	58182	1046	952	81	13
AP1-SaCas9-ITS2-1 # 29	Reads	40325	39680	645	603	33	9
AP1-SaCas9-ITS2-1 # 30	Reads	35457	34817	640	601	37	2

## Sheet: Fig. 6
Number of lateral roots (in cm)				root length (in cm)
	-ADH1	-ITS2-1	-Cen		-ADH1		-ITS2-1		-Cen
					main	lateral	main	lateral	main	Lateral
					root	root	root	root	root	root
1	23	2	7	1	9.22	31	7.18	14.587	2.36	3.89
2	9	4	9	2	4.53	4.52	6.28	15.54	2.43	1.28
3	9	6	11	3	4.54	2.58	3.98	7.41	2.66	3.29
4	3	3	14	4	8.15	12.29	10.52	9.64	3.45	21.88
5	2	6	16	5	6.33	17.45	7.18	13.53	3.54	13.06
6	14	5	3	6	11.79	40.46	6.37	5.57	3.81	14.3
7	11	11	13	7	5.77	12.1	6.35	8.1	2.55	13.22
8	17	0	16	8	12.04	24.64	7.08	17.49	2.87	17.09
9	21	3	9	9	7.2	7.83	8.77	7.99	3.73	12.53
10	2	4	3	10	10.44	32.09	8.17	13.89	2.87	8.18
11	17	5	1	11	8.71	21.48	2.07	0	2.22	5.99
12	6	4	11	12	10	13.59	9.31	18.77	0.82	0
13	8	3	11	13	9.15	28.94	10.04	11.89	3.03	4.01
14	9	8	9	14	6.67	6.99	5.74	0.74	1.76	3.76
15	9	0	9	15	8.43	19.03	7.72	22.2	2.2	3.51
16	6	8	9	16	4.57	18.15	7.44	0	1.88	4.66
17	8	5	12	17	7.18	21.97	8.7	18.32	1.48	2.33
18	17	7	20	18	3.16	8.54	8.48	5.39	1.12	0.51
19	6	2	17	19	6.98	21.58	6.91	4.79	1.86	1.7
20	12	3	11	20	0.86	0	1.65	0	1.3	3.8
21	6	8	20	21	8.37	37.55	8.55	32.32	1.66	7.25
22	13	18	19	22	4.53	21.57	9.53	28.61	2.19	9.82
23	4	0	8	23	8.43	19.03	3.7	8.12	1.5	4.09
24	10	8	0	24	8.58	10.12	7.28	1.65	3.13	4.11
25	37	5	7	25	12.22	22.78	9.21	21.39	1.04	4.02
26	2	5	23	26	9.21	20.2	5.2	15.86	3.18	6.36
27	5	7	18	27	2.74	1.59	8.91	13.68	2.62	7.01
28	2	6	16	28	4.95	8.86	6.24	7.5	2.32	4.09
29	11	7	9	29	4.82	4.12	2.11	4.71	2.77	5.7
30	14	15	13	30	12.92	90.84	4.8	2.88	1.37	2.74
31	6	3	10	31	8.44	31.89	3.27	4.04	3.07	12.24
32	7	8	9	32	11.29	18.48	6.69	8.26	3.14	2.61
33	14	7	8	33	3.98	7.84	0.99	1.36	3.35	9.55
34	3	4	9	34	9.4	17.34	6.42	14.88	3.5	13.82
35	16	5	8	35	7.51	13.14	4.25	5.542	1.45	2.72
36	22	5	5	36	4.3	5.51	4.25	2.8	1.95	8.38
37	15	3	3	37	6.89	55.49	9.38	14.99	4.34	9.42
38	9	4	2	38	7.2	67.37	1.37	0.85	0.61	0.53
39	24	5	4	39	8.77	48.59	9.26	6.34	3.08	0.96
40	11	9	9	40	10.45	79.06	7.56	13.84	2.23	13.11
41	24	1	5	41	8.24	67.17	8.2	20.23	2.18	5.35
42	17	7	6	42	9.32	75.87	7.73	4.74	1.67	1.33
43	12	0	9	43	5.61	36.6	8.06	15.81	3.12	3.98
44	6	6	10	44	4.83	11.26	5.86	3.27	2.32	0.71
45	13	2	7	45	3.97	18.59	1.23	2.14	2.88	4.7
46	19	5	5	46	6.48	31.22	1.1	1.22	1.93	2.48
47	11	1	4	47	2.67	3.83	6.15	16.26	3.24	0.79
48	21	8	0	48	7.19	40.62	0.3	0	3.89	3.13
49	20	9	4	49	8.7	23.42	8.45	4.294	2.22	0.82
50	33	4	1	50	9.75	68.97	2.42	0.47	4.77	3.36
51	37	2	2	51	11.4	86.11	8.2	5.48	1.59	0.81
52	26	6	5	52	9.98	44.44	2.64	4.33	2.62	1.75
53	32	1	2	53	10.25	177.92	7.77	14.72	2.25	2.13
54	16	3	1	54	11.9	14.18	7.03	6.16	3.4	3.99
55	18	7	2	55	6.95	19.61	10.66	6.203	3.6	8.89
56	9	3	3	56	4.53	10.34	8	48.34	2.5	6.35
57	14	3	6	57	10.18	30.93	1.84	2.092	3.06	2.09
58	15	4	6	58	12.26	24.05	1.57	0.73	3.79	1.75
59	6	13	5	59	3.76	17.7	5.18	2.62	1.74	0
60	12	11	4	60	7.42	46.68	8.15	13.48	1.49	1.49
61	11	7	6	61	8.69	49.04	8.86	20.17	2.37	6.17
62	23	2	8	62	8.09	50.06	7.76	9.545	0.63	0
63	16	3	4	63	7.07	64.75	0.81	0	2.28	1.96
64	23	0	3	64	8.62	38.11	1.78	2.32	1.19	0.72
65	26	2	7	65	8.83	72.14	3.29	2.14	3.31	16.01
66	14	10	5	66	6.78	37.65	8.46	11.37	5.88	10.8
67	20	0	6	67	12.43	72.1	5.61	5.39	6.24	25.02
68	12	0	5	68	9.52	77.9	3.1	0	5.53	24.28
69	12	4	9	69	7.89	58.88	5.13	11.49	6.72	38.63
70	13	7	7	70	8.27	80.39	6.76	13.91	6.51	18.4
71	21	0	7	71	7.76	41.78	3.52	0	2.97	7.27
72	23	6	6	72	9	78.67	0.97	0	5.56	16.32
73	11	10	7	73	5.03	14	6.01	2.47	5.68	28.89
74	5	4	2	74	6.3	19.19	7.47	4.24	6.36	33.26
75	9	4	3	75	9.85	12.65	10.62	44	5.7	29.79
76	8	11	8	76	8.46	37.12	8.2	8.954	6.81	47.3
77	4	3	5	77	7.47	24.91	4.97	11.94	7.32	57.78
78	6	2	1	78	8.71	59.7	11.28	25.41	5.6	2.93
79	8	1	2	79	6.07	22.38	3.92	3.81	5.46	20.92
80	9	4	2	80	7.32	50.88	3.77	0.58	8.66	38.53
81	9	1	3	81	5.51	25.79	7.02	12.38	4.36	13.76
82	10	7	2	82	8.2	41.49	2.8	1.23	3.57	6.58
83	7	1	2	83	8.38	36.821	7.89	7.26	4.13	2.83
84	5	1	1	84	11.11	21.95	3.97	1.05	5.49	18.91
85	12	0	1	85	7.57	26.93	4.65	1.85	3.97	12.06
86	10	4	2	86	11.51	28.01	7.61	36.95	6.16	12.47
87	13	1	1	87	7.06	34.32	3.94	3.09	6.71	13.68
88	9	3	1	88	7.2	51.74	1.68	2.65	6.03	30.8
89	14	16	3	89	6.81	39.85	1.84	2.95	8.11	33.69
90	7	1	2	90	6.94	19.11	1.2	0.048	8.12	62.43
91	11	0	4	91	10.69	58.42	2.74	3.27	7.08	47
92	16	9	5	92	11.51	49.42	5.36	11.56	7.92	42.9
93	12	4	2	93	9.86	86.48	0.84	0	8.73	36.78
94	19	0	4	94	8.27	30.63	6.71	6.92	9.7	43.89
95	12	4	0	95	10.58	75.11	7.33	33.8	7.61	19.66
96	18	2	1	96	9.1	64.83	0.5	1.54	4.96	0
97	6	6	3	97	8.69	34.101	6.35	4.29	6.42	21.61
98	4	5	0	98	6.5	31.43	8	13.81	7.55	21.61
99	9	6	2	99	6.43	46.85	2.08	2.3	7.77	59.03
100	12	3	0	100	8.15	52.69	9.7	3.83	7.27	49.38
101	11	6	6	101	8.45	30.71	5.17	11.9	5.49	28.74
102	10	3	7	102	9.09	39.73	8.14	4.68	4.81	10.7
103	4	3	10	103	8.94	62.45	5.07	18.27	8.16	12.98
104	14	5	10	104	7.75	43.24	6.2	9.14	6.72	16.49
105	15	2	14	105	8.15	41	2.22	1.18	8.99	27.44
106	9	1	9	106	9.64	43.38	1.47	2.26	8.34	23.56
107	12	5	4	107	9.83	30.14	7.01	3.96	5.66	14.67
108	18	2	6	108	6.61	22.74	1.66	4.44	0.96	1.7

## Sheet: Fig. 7
Number of lateral roots (in cm)			root length (in cm)
	-ADH1	-ITS2-1		-ADH1	-ITS2-1	-ADH1	-ITS2-1
				main	lateral	main	lateral
				root	root	root	root
1	22.67	4	1	14.91	89.22	6.27	12.01
2	9	1	2	5.95	12.67	4.04	0.92
3	9.67	5	3	10.09	31.8	5.7	14.98
4	13.67	2.67	4	5.89	13.04	5.17	7.79
5	8.33	2	5	6.89	25.76	3.29	2.02
6	16.67	5	6	18.64	111.95	5.8	12.16
7	10	1.67	7	8.72	32.65	1.99	1.35
8	17	2	8	3.26	6.33	3.67	1.51
9	9	0	9	12.36	39.75	1.58	0
10	7	6.67	10	11.53	49.8	6.79	14.29
11	13.33	0	11	4.49	10.03	0.83	0
12	9.67	0.33	12	13.05	58.84	1.28	0.13
13	11	3	13	8.8	29.69	3.56	3.72
14	17	3.33	14	4.15	6.44	2.96	3.75
15	10.67	1	15	9.03	20.48	0.84	0.4
16	14.33	1.67	16	5.63	24.26	3.98	2.49
17	9.33	5.67	17	8.36	23.6	8.29	15.68
18	18.67	9.33	18	9.94	22.32	7.09	14.16
19	12.67	2.5	19	7.2	24.17	2.11	3.11
20	10.33	5	20	14.87	87.29	7.5	10.01
21	10.33	0.33	21	4.52	20.71	0.86	0.27
22	8.67	2.33	22	8.25	28.56	3.99	4.08
23	8.67	6	23	5.15	20.75	4.61	6.53
24	10	5.33	24	11.47	28.63	3.63	5.74
25	6	1	25	8.49	19.53	1.31	0.8
26	10.33	1.67	26	4.12	18.89	2.04	0.46
27	6	6	27	7.6	19.09	6.55	9.06
28	6.67	3	28	4.39	18.27	2.8	3.8
29	21.33	6.33	29	6.14	15.31	6.4	17.01
30	7	1.67	30	5.49	16.01	2.04	3.12

## Sheet: Sup. Fig. 1
	18S rDNA
pDeSaCas9-		-ADH1	-ITS1-1	-ITS1-2
	1	1	1.08	1.2
	2	1	0.98	1
	3	1	0.99	1
	5,8S rDNA
pDeSaCas9-		-ADH1	-ITS1-1	-ITS1-2
	1	1	1.07	1.1
	2	1	0.95	1
	3	1	0.97	1.1
	25S rDNA
pDeSaCas9-		-ADH1	-ITS1-1	-ITS1-2
	1	1	1.14	1.3
	2	1	1.08	1
	3	1	1.04	1.1
